# Supplementary material for: Evaluation of long noncoding RNA MALAT1 as a candidate blood-based biomarker for the diagnosis of non-small cell lung cancer
Source: BMC Res Notes. 2013 Dec 6;6:518. doi: 10.1186/1756-0500-6-518 (PMC4029199; doi:10.1186/1756-0500-6-518)
Supplement: Additional file 1 — Subject characteristics and raw data of MALAT1, GAPDH , and HPRT1 expression analysis. [file 1756-0500-6-518-S1.xlsx]

## Sheet: Blatt1
Sample	Group	Tumor stage	Age	Gender	Smoking status	MALAT1 (Ct)	GAPDH (Ct)	HPRT1 (Ct)
MMK001	SqCC	T2bN1M0	67	m	ex	27.50	26.13	29.82
MMK004	AdCa	T4N3M1b	73	m	ex	28.13	28.15	30.77
MMK006	SqCC	T4N3M0	75	m	ex	28.83	28.51	29.88
MMK009	SqCC	T2bN1M0	57	m	ex	25.56	24.04	29.57
MMK010	SqCC	T1pN0M0	69	f	ex	29.38	30.88	32.23
MMK016	SqCC	T4N2M0	61	f	current	26.66	26.73	29.39
MMK017	AdCa	T4N0M1b	80	m	ex	29.72	27.57	31.52
MMK030	SqCC	T3N3M1b	66	f	ex	30.65	28.30	33.53
MMK033	AdCa	T2bN3M1a	83	f	ex	26.78	25.44	28.94
MMK034	AdCa	T2aN3M1b	60	f	current	27.49	26.96	30.30
MMK038	SqCC	T3N2M1a	64	m	current	28.47	27.25	30.21
MMK039	AdCa	T2aN2M1b	63	m	current	27.89	26.73	30.99
MMK102	SqCC	T2bN2M0	57	m	ex	27.99	28.61	31.46
MMK107	AdCa	T2aN3M1b	60	m	ex	25.87	29.29	31.77
MMK108	AdCa	T4N2M0	66	m	ex	36.88	33.02	38.79
MMK109	SqCC	T3N1M0	58	m	ex	25.93	26.36	29.44
MMK112	AdCa	T2aN2M1a	64	f	Never	35.60	34.05	32.88
MMK115	AdCa	T2bN3M1a	73	m	current	35.47	31.42	33.08
MMK118	AdCa	cT4N2M1a	71	m	ex	26.14	27.04	28.68
MMK120	AdCa	T2bN2M1a	70	m	ex	35.00	30.58	34.29
MMK121	SqCC	T3N2M0	71	f	current	28.43	29.84	31.91
MMK127	AdCa	T4N3M1b	66	f	ex	23.96	29.14	29.71
MMK129	AdCa	T2aN2M1b	75	m	ex	29.28	28.21	32.03
MMK131	SqCC	T4N2M0	54	m	current	31.40	28.05	31.93
MMK135	AdCa	TN2M1b	62	m	ex	29.30	28.61	30.11
MMK136	SqCC	T4N0M1a	76	m	ex	37.27	32.41	37.45
MMK138	SqCC	T4N2M1b	73	f	ex	34.46	29.63	31.04
MMK139	SqCC	T4N1M0	69	m	ex	38.38	33.08	36.70
MMK140	AdCa	T2aN1M1a	79	m	ex	30.37	30.00	31.46
MMK146	SqCC	T4N3M0	65	f	ex	33.39	29.39	32.60
MMK147	SqCC	T3N3M1a	81	m	ex	30.72	29.74	34.36
MMK148	AdCa	T2aN1M1b	68	f	current	29.30	28.79	31.04
MMK149	AdCa	T4N3M1b	58	m	current	29.09	27.19	30.58
MMK151	SqCC	T4N2M1b	69	f	current	34.08	32.50	32.72
MMK158	AdCa	T2bN1M1a	76	m	ex	29.14	28.51	28.11
MMK160	SqCC	T3N1M0	64	f	ex	35.47	31.17	35.23
MMK163	SqCC	T2aN2M1b	58	f	ex	30.24	29.05	30.95
MMK165	SqCC	T3N2M0	71	m	ex	31.75	27.97	31.83
MMK166	SqCC	T3N2M0	78	m	ex	27.35	28.57	31.26
MMK167	AdCa	T3N2M0	76	m	ex	25.82	25.87	28.72
MMK168	SqCC	T3N3M0	71	m	ex	33.52	27.29	33.30
MMK169	SqCC	T2N2M1b	70	m	current	28.95	28.06	30.36
MMK172	AdCa	T4N2M1b	67	f	ex	26.98	26.69	30.04
MMK174	AdCa	T4N2M1a	57	m	ex	26.63	28.67	29.68
MMK177	SqCC	T1bN2M1b	65	m	ex	31.28	29.42	34.85
Rec01	control		63	f	never	28.57	29.77	31.60
Rec02	control		60	m	current	28.71	30.75	31.73
Rec03	control		57	m	ex	30.00	28.59	32.08
Rec04	control		70	m	ex	28.94	28.07	30.89
Rec05	control		64	f	current	28.68	29.81	32.07
Rec06	control		59	f	current	28.24	28.45	30.96
Rec07	control		77	m	never	33.17	32.60	35.28
Rec08	control		72	m	ex	28.80	28.44	30.02
Rec09	control		64	m	ex	28.07	29.47	31.29
Rec10	control		72	m	current	26.03	27.97	29.83
Rec11	control		71	f	never	26.96	28.06	28.63
Rec12	control		58	m	current	26.88	28.38	30.26
Rec13	control		76	m	ex	29.49	29.19	31.49
Rec14	control		75	m	ex	27.62	28.50	31.91
Rec15	control		66	f	ex	26.82	28.81	30.13
Rec16	control		84	m	never	31.70	32.81	31.88
Rec17	control		77	m	ex	27.38	28.43	30.50
Rec18	control		56	m	ex	26.97	25.78	30.17
Rec19	control		62	m	ex	28.08	28.24	30.97
Rec20	control		77	m	ex	25.43	28.11	31.46
Rec21	control		81	m	ex	27.62	28.14	31.80
Rec22	control		77	m	never	27.32	29.23	31.00
Rec23	control		71	m	ex	25.81	26.50	30.66
Rec24	control		83	f	ex	27.37	26.15	29.94
Rec25	control		66	f	ex	26.02	26.10	29.41
