# Supplementary material for: Evaluation of long noncoding RNA MALAT1 as a candidate blood-based biomarker for the diagnosis of non-small cell lung cancer
Source: BMC Res Notes. 2013 Dec 6;6:518. doi: 10.1186/1756-0500-6-518 (PMC4029199; doi:10.1186/1756-0500-6-518)
Supplement: Additional file 2 — Marker cutoffs with 95% CI for NSCLC (non-small cell lung cancer) vs. controls, AdCa (adenocarcinoma) vs. controls, SqCC (squamous cell carcinoma) vs. controls, and AdCa vs. SqCC after bootstrap analysis with 1000 random samples, according to false positive rates (FPR) corresponding to none, one, and two false-positive tests and maximum Youden’s Index (YI). [file 1756-0500-6-518-S2.xlsx]

## Sheet: Blatt1
		Cutoff		Sensitivity		Specificity
		Median	95% CI	Median	95% CI	Median	95% CI
NSCLC vs. controls	FPR = 0%	-0.24	-0.59; -0.05	0.50	0.33; 0.65	1.00	1.00; 1.00
	FPR = 4%	-0.41	-0.61; -0.35	0.57	0.41; 0.71	0.95	0.84; 0.97
	FPR = 8%	-0.42	-0.89; -0.35	0.57	0.42; 0.73	0.91	0.81; 0.94
	Maximum YI	-0.42	-2.01; -0.22	0.63	0.43; 0.91	0.96	0.61; 1.00
AdCa vs. controls	FPR = 0%	-0.05	-0.59; 0.83	0.41	0.19; 0.65	1.00	1.00; 1.00
	FPR = 4%	-0.35	-0.78; -0.28	0.50	0.27; 0.72	0.95	0.85; 0.97
	FPR = 8%	-0.42	-0.89; -0.28	0.52	0.29; 0.75	0.91	0.82; 0.94
	Maximum YI	-0.89	-1.71; 0.24	0.71	0.36; 0.95	0.86	0.57; 1.00
SqCC vs. controls	FPR = 0%	-0.24	-0.41; 0.26	0.58	0.36; 0.77	1.00	1.00; 1.00
	FPR = 4%	-0.41	-0.61; -0.28	0.63	0.43; 0.82	0.95	0.85; 0.97
	FPR = 8%	-0.42	-0.74; -0.28	0.64	0.43; 0.82	0.91	0.82; 0.94
	Maximum YI	-0.41	-2.01; -0.15	0.66	0.44; 0.94	0.97	0.63; 1.00
AdCa vs. SqCC	FPR = 0%	3.37	-4.63; 4.13	0.11	0.00; 0.40	1.00	0.90; 1.00
	FPR = 5%	1.91	-4.63; 2.76	0.20	0.00; 0.50	0.94	0.83; 0.96
	FPR = 10%	1.32	-1.93; 2.76	0.30	0.04; 0.56	0.89	0.78; 0.92
	Maximum YI	-0.22	-2.53; 2.44	0.55	0.23; 1.00	0.79	0.17; 1.00
